# Supplementary material for: Cross-sectional analysis of feline gut microbiota reveals differences across age-defined groups under varying environments
Source: Front Vet Sci. 2026 May 12;13:1775401. doi: 10.3389/fvets.2026.1775401 (PMC13205103; doi:10.3389/fvets.2026.1775401)
Supplement: Supplementary file 2 [file Table_1.XLSX]

## Sheet: Overview
	SUPPLEMENTARY TABLES FOR:
Cross-Sectional Analysis of Feline Gut Microbiota Reveals Differences Across Age-Defined Groups Under Varying Environments
List of Tables
Table S1	Relative abundance of bacterial phyla in the fecal microbiota of cats across five age-defined groups (Median, IQR).
Table S2	Relative abundance of bacterial genera in the fecal microbiota of cats across five age-defined groups (Median, IQR).
Table S3	Differentially abundant phyla among the five age-defined groups identified by ANCOM-BC2 (FDR-adjusted q < 0.05).
Table S4	Pairwise comparisons of differentially abundant phyla between the defined groups identified by ANCOM-BC2.
Table S5	Differentially abundant genera among the five age-defined groups identified by ANCOM-BC2 (FDR-adjusted q < 0.05).
Table S6	Pairwise comparisons of differentially abundant genera between the defined groups identified by ANCOM-BC2.
Table S7	Differentially abundant genera identified in sensitivity analysis excluding the Mature adult group (ANCOM-BC2, FDR-adjusted q < 0.05)
Table S8	Pairwise comparisons of differentially abundant genera in sensitivity analysis (excluding the Mature adult group) identified by ANCOM-BC2.

## Sheet: Table S1
Table S1. Relative abundance of bacterial phyla in the fecal microbiota of cats across five age-defined groups (Median, IQR).
Phylum	Pre-weaning	Early kitten	Late kitten	Young adult	Mature adult
Fusobacteriota	0.36 (0.01-1.02)	0.29 (0.09-1.99)	0.11 (0.04-0.49)	5.16 (2.27-7.57)	5.89 (2.61-7.79)
Bacteroidota	31.99 (17.86-43.36)	47.62 (40.49-62.33)	33.04 (29.29-54.56)	44.69 (38.17-50.37)	42.85 (36.2-46.72)
Firmicutes	23.31 (15.15-28.68)	32.23 (28.21-43.84)	41.47 (36.29-54.68)	32.69 (28.61-36.9)	33.14 (26.88-42.2)
Proteobacteria	28.5 (13.04-45.73)	4.49 (2.33-6.95)	5.1 (2.76-15.14)	11.61 (8.39-14.44)	7.24 (4.16-8.68)
Campilobacterota	10.76 (0.09-16.48)	0.31 (0.21-1.55)	0.24 (0.18-1.68)	0.81 (0.22-2.57)	0.03 (0.0-6.3)
Actinobacteriota	0.55 (0.07-1.07)	2.31 (0.92-3.49)	2.53 (0.34-3.35)	0.74 (0.35-1.54)	1.59 (0.44-3.3)
Desulfobacterota	0	0.01 (0.0-0.17)	0.03 (0.01-0.51)	0.37 (0.16-0.49)	0.14 (0.0-0.87)
Unclassified_Bacteria	0.0 (0.0-0.16)	0.0 (0.0-0.02)	0.0 (0.0-0.01)	0.0 (0.0-0.08)	0.08 (0.01-0.23)
Unassigned	0.0 (0.0-0.15)	0	0	0	0
Unclassified__Archaea	0	0	0	0	0
Nanoarchaeota	0	0	0	0	0
Cyanobacteria	0	0	0	0	0
Deferribacterota	0	0	0	0	0
Deinococcota	0	0	0	0	0
Patescibacteria	0	0	0	0	0
Spirochaetota	0	0	0	0	0
Verrucomicrobiota	0	0	0	0	0

## Sheet: Table S2
Table S2. Relative abundance of bacterial genera in the fecal microbiota of cats across five age-defined groups (Median, IQR).
Genus	Pre-weaning	Early kitten	Late kitten	Young adult	Mature adult
Bacteroides	9.3 (3.25-18.19)	6.66 (1.29-13.04)	5.79 (2.1-7.03)	8.36 (5.04-12.41)	35.35 (29.51-41.7)
Alloprevotella	0.48 (0.01-1.1)	1.38 (0.48-3.6)	0.3 (0.02-0.77)	6.54 (1.83-9.36)	0.02 (0.0-2.34)
Phascolarctobacterium	1.94 (0.4-4.92)	0.14 (0.0-3.43)	0.01 (0.0-0.02)	5.29 (3.85-6.55)	0.84 (0.44-1.38)
Unclassified_Lachnospiraceae	0.74 (0.19-2.3)	2.07 (0.68-3.72)	2.27 (1.76-3.26)	4.76 (3.9-6.49)	8.8 (3.95-12.08)
Megamonas	2.73 (1.62-7.74)	6.68 (4.0-8.19)	5.09 (3.24-13.23)	3.78 (1.71-5.39)	0.33 (0.01-2.33)
Cetobacterium	0.01 (0.0-0.41)	0.2 (0.07-1.68)	0.08 (0.04-0.48)	3.64 (1.98-5.85)	4.02 (0.76-6.23)
Anaerobiospirillum	4.48 (2.0-12.39)	2.6 (0.81-4.93)	1.79 (0.83-7.36)	2.97 (0.89-9.09)	0.05 (0.0-3.28)
Sutterella	1.18 (0.45-2.07)	1.14 (0.78-1.79)	1.07 (0.66-1.7)	2.18 (1.61-3.09)	1.37 (0.55-3.15)
Prevotella	4.51 (0.46-24.51)	35.36 (23.54-53.88)	28.09 (18.94-41.04)	19.36 (13.91-31.05)	0.15 (0.03-1.22)
Negativibacillus	0	0.21 (0.09-1.12)	0.89 (0.34-1.48)	1.6 (0.79-2.27)	0.59 (0.35-1.08)
Faecalibacterium	0.02 (0.01-0.05)	0.06 (0.01-0.57)	0.57 (0.17-1.35)	1.56 (0.97-1.88)	0.18 (0.02-0.36)
Parabacteroides	0.32 (0.01-1.36)	0.32 (0.04-0.82)	0.64 (0.22-1.02)	1.14 (0.57-1.69)	0.41 (0.28-0.95)
Solobacterium	0	0.17 (0.06-1.23)	1.42 (0.64-1.97)	1.0 (0.14-1.85)	0.0 (0.0-0.01)
Megasphaera	0.4 (0.07-1.18)	4.99 (2.13-10.85)	7.2 (3.9-19.71)	0.85 (0.45-1.59)	0.0 (0.0-0.28)
Succinivibrio	0	0.07 (0.04-0.11)	0.15 (0.02-0.52)	0.77 (0.1-1.68)	0.0 (0.0-0.01)
Fusobacterium	0.0 (0.0-0.49)	0.01 (0.0-0.08)	0.0 (0.0-0.01)	0.67 (0.13-1.63)	0.72 (0.0-2.25)
Peptoclostridium	0.08 (0.0-0.43)	0.11 (0.06-0.22)	0.21 (0.14-0.31)	0.65 (0.48-0.95)	0.52 (0.07-0.98)
Odoribacter	0	0.1 (0.0-1.02)	0.18 (0.05-0.86)	0.62 (0.4-1.7)	0.2 (0.01-1.52)
Roseburia	0.02 (0.0-0.35)	0.08 (0.03-0.49)	0.45 (0.17-2.55)	0.56 (0.08-1.16)	4.54 (1.99-7.64)
Collinsella	0.06 (0.01-0.55)	0.37 (0.24-1.74)	0.45 (0.07-0.8)	0.55 (0.17-0.87)	1.05 (0.35-2.4)
Muribaculaceae	0.0 (0.0-0.11)	0.05 (0.0-0.14)	0.08 (0.02-0.3)	0.49 (0.28-1.42)	0.0 (0.0-0.1)
UCG-005	0	0	0.03 (0.01-0.1)	0.43 (0.21-0.88)	0.0 (0.0-0.02)
Lachnospiraceae_NK4A136_group	0.01 (0.0-0.05)	0.17 (0.05-0.45)	0.15 (0.09-0.27)	0.35 (0.18-0.69)	0.56 (0.19-0.83)
Uncultured_Prevotellaceae	0	0.14 (0.0-1.16)	0.52 (0.16-1.4)	0.34 (0.0-0.8)	0
Catenibacterium	0.01 (0.0-0.04)	0.16 (0.11-0.36)	0.26 (0.08-0.63)	0.33 (0.16-0.66)	0.0 (0.0-0.01)
Holdemanella	0.0 (0.0-0.03)	0.12 (0.07-0.3)	0.19 (0.09-0.39)	0.33 (0.09-0.71)	0.0 (0.0-0.03)
Desulfovibrio	0	0.0 (0.0-0.15)	0.03 (0.0-0.5)	0.31 (0.09-0.47)	0.0 (0.0-0.26)
Helicobacter	0	0.07 (0.01-0.28)	0.08 (0.04-0.3)	0.28 (0.0-2.39)	0.0 (0.0-0.94)
Clostridia_UCG-014	0.01 (0.0-0.01)	0.1 (0.0-0.6)	0.23 (0.04-0.53)	0.26 (0.16-0.58)	0.26 (0.05-0.48)
Colidextribacter	0.0 (0.0-0.02)	0.2 (0.06-0.4)	0.25 (0.18-0.38)	0.22 (0.17-0.35)	0.24 (0.18-0.29)
Allisonella	0.14 (0.02-0.36)	0.24 (0.13-0.36)	0.44 (0.16-0.64)	0.22 (0.17-0.28)	0.0 (0.0-0.02)
Unclassified_Fusobacteriaceae	0	0	0	0.21 (0.15-0.42)	0.22 (0.03-0.32)
Blautia	0.08 (0.01-0.24)	0.22 (0.08-0.54)	0.31 (0.16-0.49)	0.21 (0.1-0.4)	0.33 (0.1-0.69)
Oscillibacter	0.0 (0.0-0.01)	0.23 (0.09-0.33)	0.26 (0.18-0.35)	0.2 (0.11-0.33)	0.2 (0.12-0.51)
Unclassified_Oscillospiraceae	0	0.01 (0.0-0.17)	0.23 (0.07-0.41)	0.19 (0.1-0.35)	0.1 (0.02-0.17)
Uncultured_Oscillospiraceae	0	0.05 (0.0-0.17)	0.08 (0.04-0.13)	0.14 (0.1-0.18)	0.18 (0.07-0.33)
[Eubacterium]_nodatum_group	0	0.0 (0.0-0.04)	0.05 (0.01-0.13)	0.14 (0.08-0.2)	0.09 (0.02-0.18)
Butyricicoccus	0.0 (0.0-0.01)	0.12 (0.03-0.21)	0.1 (0.05-0.16)	0.12 (0.09-0.24)	0.33 (0.1-0.46)
[Ruminococcus]_gnavus_group	0.33 (0.11-1.31)	0.26 (0.19-0.42)	0.16 (0.07-0.25)	0.11 (0.08-0.23)	0.65 (0.29-1.21)
Unclassified_Anaerovoracaceae	0	0.0 (0.0-0.01)	0.0 (0.0-0.01)	0.1 (0.03-0.15)	0.0 (0.0-0.08)
Unclassified_Bacteroidales	0	0	0	0.09 (0.02-0.3)	0
Peptococcus	0	0.04 (0.01-0.06)	0.06 (0.02-0.19)	0.08 (0.05-0.15)	0.06 (0.01-0.14)
[Ruminococcus]_torques_group	0	0.01 (0.0-0.12)	0.01 (0.01-0.07)	0.08 (0.03-0.15)	0.55 (0.21-2.28)
Campylobacter	10.76 (0.09-16.48)	0.15 (0.08-0.84)	0.14 (0.07-0.59)	0.08 (0.0-0.52)	0.03 (0.0-3.49)
[Eubacterium]_coprostanoligenes_group	0.0 (0.0-0.01)	0.15 (0.01-0.58)	0.06 (0.03-0.19)	0.07 (0.05-0.15)	0.09 (0.05-0.16)
uncultured_Ruminococcaceae	0	0.04 (0.01-0.05)	0.07 (0.03-0.09)	0.06 (0.03-0.1)	0.01 (0.0-0.04)
Romboutsia	0	0.0 (0.0-0.05)	0.07 (0.01-0.21)	0.06 (0.0-0.11)	0.01 (0.0-0.01)
Paraprevotella	0	0.0 (0.0-0.09)	0.01 (0.0-0.03)	0.05 (0.02-0.12)	0.0 (0.0-0.04)
Incertae_Sedis	0.01 (0.01-0.04)	0.01 (0.0-0.05)	0.04 (0.02-0.09)	0.04 (0.03-0.07)	0.3 (0.2-0.36)
Lachnospira	0.0 (0.0-0.01)	0	0	0.04 (0.01-0.13)	0.11 (0.02-0.21)
Parasutterella	0.01 (0.0-0.03)	0.01 (0.0-0.26)	0.29 (0.16-0.92)	0.04 (0.01-0.13)	0.01 (0.0-0.11)
Subdoligranulum	0.01 (0.0-0.05)	0.23 (0.05-0.44)	0.36 (0.18-0.59)	0.04 (0.01-0.12)	0.0 (0.0-0.03)
Unclassified_Ruminococcaceae	0.0 (0.0-0.01)	0.01 (0.0-0.04)	0.04 (0.02-0.08)	0.03 (0.02-0.06)	0.11 (0.03-0.16)
Family_XIII_AD3011_group	0	0.0 (0.0-0.02)	0.01 (0.0-0.02)	0.03 (0.02-0.06)	0.0 (0.0-0.06)
Unclassified_Lachnospirales	0	0	0	0.03 (0.02-0.05)	0.0 (0.0-0.01)
Unclassified_Burkholderiales	0	0.0 (0.0-0.01)	0.01 (0.0-0.02)	0.03 (0.01-0.05)	0.0 (0.0-0.03)
Tyzzerella	0.0 (0.0-0.03)	0.05 (0.02-0.31)	0.03 (0.01-0.26)	0.03 (0.0-0.09)	0.09 (0.01-1.46)
Uncultured_Desulfovibrionaceae	0	0.0 (0.0-0.01)	0.01 (0.0-0.02)	0.02 (0.01-0.05)	0
Flavonifractor	0.0 (0.0-0.02)	0.04 (0.01-0.19)	0.04 (0.03-0.12)	0.02 (0.01-0.04)	0.11 (0.07-0.35)
Slackia	0.0 (0.0-0.01)	0.01 (0.0-0.02)	0.0 (0.0-0.01)	0.02 (0.01-0.03)	0.04 (0.01-0.28)
GCA-900066575	0	0.0 (0.0-0.02)	0.01 (0.0-0.02)	0.02 (0.01-0.03)	0.01 (0.0-0.01)
[Eubacterium]_brachy_group	0	0	0	0.02 (0.01-0.02)	0.0 (0.0-0.02)
Streptococcus	0.01 (0.01-0.07)	0.0 (0.0-0.01)	0.0 (0.0-0.04)	0.02 (0.0-0.3)	0.0 (0.0-0.07)
Uncultured_Butyricicoccaceae	0.0 (0.0-0.03)	0.17 (0.01-0.43)	0.05 (0.01-0.24)	0.02 (0.0-0.3)	0.19 (0.01-0.55)
Unclassified_Clostridiaceae	0	0.0 (0.0-0.03)	0.06 (0.01-0.16)	0.02 (0.0-0.21)	0.03 (0.01-0.05)
Clostridium_sensu_stricto_1	0	0.0 (0.0-0.01)	0.0 (0.0-0.02)	0.02 (0.0-0.09)	0.0 (0.0-0.01)
UCG-009	0	0.0 (0.0-0.08)	0.12 (0.02-0.27)	0.02 (0.0-0.08)	0
Christensenellaceae_R-7_group	0	0	0.01 (0.0-0.01)	0.02 (0.0-0.04)	0.0 (0.0-0.01)
[Eubacterium]_hallii_group	0	0	0.01 (0.0-0.02)	0.01 (0.01-0.02)	0.0 (0.0-0.02)
Family_XIII_UCG-001	0	0.0 (0.0-0.03)	0.01 (0.0-0.02)	0.01 (0.01-0.02)	0
Peptostreptococcus	0.08 (0.0-0.16)	0	0.0 (0.0-0.01)	0.01 (0.0-0.2)	0.12 (0.02-0.34)
Coprococcus	0	0.02 (0.0-0.18)	0.58 (0.14-1.1)	0.01 (0.0-0.12)	0
Erysipelatoclostridium	0	0	0.0 (0.0-0.01)	0.01 (0.0-0.06)	0.0 (0.0-0.05)
Enterococcus	0.24 (0.1-0.81)	0.0 (0.0-0.01)	0.02 (0.0-0.03)	0.01 (0.0-0.05)	0.0 (0.0-0.2)
Escherichia-Shigella	13.19 (1.95-29.17)	0.02 (0.0-0.05)	0.01 (0.0-0.07)	0.01 (0.0-0.05)	1.28 (0.23-3.36)
Fournierella	0	0	0.0 (0.0-0.01)	0.01 (0.0-0.02)	0
Phocea	0	0.0 (0.0-0.01)	0.01 (0.0-0.01)	0.01 (0.0-0.02)	0.01 (0.0-0.04)
Libanicoccus	0.0 (0.0-0.01)	0.03 (0.01-0.06)	0.01 (0.01-0.07)	0.01 (0.0-0.01)	0
Faecalitalea	0	0.01 (0.0-0.02)	0.01 (0.01-0.03)	0.01 (0.0-0.01)	0.05 (0.02-0.15)
UBA1819	0	0	0.0 (0.0-0.01)	0.01 (0.0-0.01)	0.01 (0.01-0.03)
Unclassified_Pasteurellaceae	0	0	0	0.0 (0.0-0.49)	0.0 (0.0-0.08)
Veillonella	0.01 (0.0-0.02)	0	0	0.0 (0.0-0.34)	0
Unclassified_Veillonellaceae	0	0.02 (0.0-0.1)	0.02 (0.01-0.03)	0.0 (0.0-0.24)	0.0 (0.0-0.36)
Acidaminococcus	0.0 (0.0-1.17)	1.95 (1.07-3.1)	2.78 (1.48-5.5)	0.0 (0.0-0.21)	0
Peptoniphilus	0	0	0.0 (0.0-0.01)	0.0 (0.0-0.19)	0.07 (0.0-0.41)
Unclassified_Bacteria	0.0 (0.0-0.16)	0.0 (0.0-0.02)	0.0 (0.0-0.01)	0.0 (0.0-0.08)	0.08 (0.01-0.23)
Monoglobus	0	0	0	0.0 (0.0-0.08)	0
Ruminococcus	0.01 (0.0-0.02)	0	0.0 (0.0-0.02)	0.0 (0.0-0.08)	0
Anaerococcus	0	0	0	0.0 (0.0-0.08)	0.11 (0.01-0.25)
Actinomyces	0	0	0	0.0 (0.0-0.06)	0.0 (0.0-0.17)
Turicibacter	0	0.0 (0.0-0.01)	0	0.0 (0.0-0.03)	0
Allobaculum	0	0	0	0.0 (0.0-0.02)	0
Coriobacteriaceae_UCG-002	0.0 (0.0-0.01)	0.09 (0.01-0.23)	0.02 (0.0-0.09)	0.0 (0.0-0.01)	0
Unclassified_Eggerthellaceae	0	0.03 (0.01-0.06)	0.01 (0.0-0.06)	0.0 (0.0-0.01)	0
Barnesiella	0.0 (0.0-0.02)	0	0.0 (0.0-0.01)	0.0 (0.0-0.01)	0.0 (0.0-0.02)
Unclassified_Prevotellaceae	0	0.0 (0.0-0.02)	0.0 (0.0-0.01)	0.0 (0.0-0.01)	0
Alistipes	0.0 (0.0-0.02)	0.01 (0.0-0.08)	0.01 (0.0-0.13)	0.0 (0.0-0.01)	0.0 (0.0-0.01)
Rikenellaceae_RC9_gut_group	0	0	0	0.0 (0.0-0.01)	0
Holdemania	0	0.0 (0.0-0.01)	0	0.0 (0.0-0.01)	0.0 (0.0-0.01)
Defluviitaleaceae_UCG-011	0	0	0.0 (0.0-0.01)	0.0 (0.0-0.01)	0
Lachnospiraceae_UCG-010	0	0	0.0 (0.0-0.01)	0.0 (0.0-0.01)	0.0 (0.0-0.01)
Tuzzerella	0	0.0 (0.0-0.03)	0.0 (0.0-0.12)	0.0 (0.0-0.01)	0.01 (0.0-0.09)
Anaerotruncus	0	0.0 (0.0-0.01)	0.0 (0.0-0.01)	0.0 (0.0-0.01)	0.01 (0.0-0.04)
Candidatus_Soleaferrea	0	0	0	0.0 (0.0-0.01)	0.0 (0.0-0.01)
Unassigned	0.0 (0.0-0.15)	0	0	0	0
Unclassified_Archaea	0	0	0	0	0
Woesearchaeales	0	0	0	0	0
Arcanobacterium	0	0	0	0	0
Trueperella	0	0	0	0	0
Bifidobacterium	0.1 (0.01-0.28)	0.58 (0.15-0.95)	0.17 (0.07-0.84)	0	0.01 (0.0-0.03)
Corynebacterium	0	0	0	0	0
Lawsonella	0	0	0	0	0
Yaniella	0	0	0	0	0
Unclassified_Atopobiaceae	0.0 (0.0-0.01)	0.24 (0.0-0.47)	0.07 (0.0-1.8)	0	0
Uncultured_Atopobiaceae	0	0	0	0	0
Uncultured_Coriobacteriales_Incertae_Sedis	0	0	0	0	0
Unclassified_Bacteroidia	0	0	0	0	0
Coprobacter	0	0	0	0	0
Butyricimonas	0	0	0	0	0.0 (0.0-0.14)
Porphyromonas	0	0	0	0	0.0 (0.0-0.05)
Prevotellaceae_NK3B31_group	0	0.0 (0.0-0.54)	0.8 (0.08-1.46)	0	0
Prevotellaceae_UCG-001	0	0	0	0	0
Chryseobacterium	0	0	0	0	0
Cloacibacterium	0	0	0	0	0
Chloroplast	0	0	0	0	0
Gastranaerophilales	0	0	0	0	0
Mucispirillum	0	0	0	0	0
Meiothermus	0	0	0	0	0
Thermus	0	0	0	0	0
Bilophila	0	0	0	0	0.06 (0.0-0.14)
Mailhella	0	0	0	0	0
Unclassified_Firmicutes	0	0	0	0	0
Bacillus	0	0	0	0	0
Geobacillus	0	0	0	0	0
Unclassified_Erysipelatoclostridiaceae	0	0	0	0	0
Erysipelotrichaceae_UCG-003	0	0	0	0	0
Faecalicoccus	0	0	0	0	0
[Clostridium]_innocuum_group	0.0 (0.0-0.02)	0	0	0	0
Exiguobacterium	0	0	0	0	0
Unclassified_Lactobacillales	0	0	0	0	0
Aerococcus	0	0	0	0	0
Lactobacillus	2.22 (0.46-3.02)	0	0	0	0
Pediococcus	0.03 (0.01-0.09)	0	0	0	0
Leuconostoc	0	0	0	0	0
P5D1-392	0	0	0	0	0
Lactococcus	0	0	0	0	0
Jeotgalicoccus	0	0	0	0	0
Staphylococcus	0.0 (0.0-0.01)	0	0.0 (0.0-0.01)	0	0.0 (0.0-0.02)
Unclassified_Clostridia	0	0	0	0	0
Clostridia_vadinBB60_group	0	0	0	0	0
Candidatus_Arthromitus	0	0.0 (0.0-0.03)	0.0 (0.0-0.01)	0	0
Sarcina	0	0	0	0	0
Anaerofustis	0	0	0	0	0
Eubacterium	0	0	0	0	0
Agathobacter	0.01 (0.0-0.02)	0	0.0 (0.0-0.01)	0	0
Anaerostipes	0.0 (0.0-0.01)	0	0	0	0
Cellulosilyticum	0	0	0	0	0
Dorea	0	0	0	0	0
Fusicatenibacter	0.0 (0.0-0.01)	0	0.0 (0.0-0.02)	0	0
Howardella	0	0.0 (0.0-0.01)	0	0	0
Hungatella	0	0	0	0	0
Lachnoclostridium	0.01 (0.01-0.07)	0	0	0	0.03 (0.02-0.08)
Lachnospiraceae_ND3007_group	0	0	0	0	0
Lachnospiraceae_UCG-004	0	0	0	0	0
Sellimonas	0	0	0	0	0
[Eubacterium]_eligens_group	0	0	0	0	0
[Eubacterium]_ruminantium_group	0	0	0	0	0
[Eubacterium]_ventriosum_group	0	0	0	0	0
[Eubacterium]_xylanophilum_group	0	0	0	0	0
Unclassified_Oscillospirales	0	0	0	0	0
NK4A214_group	0	0	0	0	0
UCG-002	0.0 (0.0-0.01)	0	0	0	0
UCG-003	0	0	0	0	0
CAG-352	0.0 (0.0-0.01)	0	0	0	0
DTU089	0	0	0.0 (0.0-0.01)	0	0
Paludicola	0	0	0	0	0.0 (0.0-0.01)
[Eubacterium]_siraeum_group	0	0	0	0	0
[Clostridium]_methylpentosum_group	0	0	0	0	0
Uncultured_Peptococcaceae	0	0	0	0	0
Mogibacterium	0	0	0	0	0
Unclassified_Peptostreptococcaceae	0.0 (0.0-0.01)	0	0	0	0
Terrisporobacter	0	0	0	0	0
Unclassified_Peptostreptococcales-Tissierellales	0	0	0	0	0
Ezakiella	0	0	0	0	0
Finegoldia	0	0	0	0	0.06 (0.0-0.11)
Unclassified_Veillonellales-Selenomonadales	0	0	0	0	0.0 (0.0-0.01)
Unclassified_Selenomonadaceae	0	0	0	0	0
Dialister	0.01 (0.0-0.03)	2.17 (1.11-3.09)	4.4 (2.51-6.86)	0	0.0 (0.0-0.12)
Negativicoccus	0	0	0	0	0.0 (0.0-0.02)
TM7x	0	0	0	0	0
Unclassified_Proteobacteria	0	0	0	0	0
Brevundimonas	0	0	0	0	0
Bosea	0	0	0	0	0
Paracoccus	0	0	0	0	0
Uncultured_Rhodospirillales	0	0	0	0	0
Unclassified_Gammaproteobacteria	0	0	0.01 (0.0-0.03)	0	0
Aeromonas	0	0	0	0	0
Succinatimonas	0	0	0	0	0
Unclassified_Alcaligenaceae	0	0	0	0	0
Unclassified_Comamonadaceae	0	0	0	0	0
Neisseria	0	0	0	0	0
Uncultured_Neisseriaceae	0	0	0	0	0
Suttonella	0	0	0	0	0
Unclassified_Enterobacterales	0	0	0	0	0
Enterobacter	0.01 (0.0-0.19)	0	0	0	0.0 (0.0-0.01)
Morganella	0	0	0	0	0
Proteus	0.0 (0.0-0.02)	0	0	0	0
Providencia	0	0	0	0	0
Aggregatibacter	0	0	0	0	0
Frederiksenia	0	0	0	0	0
Haemophilus	0.0 (0.0-0.01)	0	0	0	0
Acinetobacter	0.0 (0.0-0.01)	0	0	0	0
Enhydrobacter	0	0	0	0	0
Pseudomonas	0	0.01 (0.0-0.01)	0.01 (0.0-0.02)	0	0
Vulcaniibacterium	0	0	0	0	0
Treponema	0	0	0	0	0
Akkermansia	0	0	0	0	0

## Sheet: Table S3 
Table S3. Differentially abundant phyla among the five age-defined groups identified by ANCOM-BC2 (FDR-adjusted q < 0.05).
Phylum	W statistic	q-value
Proteobacteria	16.2509	< 0.001
Fusobacteriota	20.3682	< 0.001
Bacteroidota	0.0810014	0.0360785
Actinobacteriota	3.30199	0.0397237
Desulfobacterota	60.5254	< 0.001
Deinococcota	5.85161	0.025808
Patescibacteria	8.62015	0.0213654
Verrucomicrobiota	14.3197	0.0152035
Unclassified	8.22482	< 0.001

## Sheet: Table S4
Table S4. Pairwise comparisons of differentially abundant phyla between the defined groups identified by ANCOM-BC2.
Phylum	Comparison	Log Fold Change	SE	q-value
Proteobacteria	Early kitten vs Preweaning	-2.4032	0.769274	0.0333956
Fusobacteriota	Young adult vs Preweaning	2.57571	0.848428	0.0373967
Fusobacteriota	Young adult vs Late kitten	3.50681	1.028	0.0137704
Fusobacteriota	Mature adult vs Late kitten	3.41685	1.11608	0.0373967
Desulfobacterota	Early kitten vs Preweaning	2.75469	0.854354	0.0223604
Desulfobacterota	Late kitten vs Preweaning	3.44908	0.854509	0.00199027

## Sheet: Table S5
Table S5. Differentially abundant genera among the five age-defined groups identified by ANCOM-BC2 (FDR-adjusted q < 0.05).
Genus	W statistic	q-value
Negativibacillus	85.0494	2.2562e-23
Escherichia-Shigella	80.9831	8.10618e-24
Unclassified_Oscillospiraceae	79.9202	1.68403e-21
Oscillibacter	65.373	1.43268e-21
Lactobacillus	64.4064	4.35259e-14
Uncultured_Prevotellaceae	56.9262	1.71988e-13
Prevotellaceae_NK3B31_group	53.6456	6.33914e-11
Anaerococcus	52.2491	1.87745e-09
Unclassified_Veillonellaceae	51.1369	9.96372e-14
Bifidobacterium	49.9143	7.89491e-17
Odoribacter	47.4569	2.1005e-16
Coprococcus	43.8155	3.69529e-14
Neisseria	43.304	2.9749e-08
Uncultured_Oscillospiraceae	42.6591	3.11686e-15
Oscillospiraceae_UCG-005	42.3681	1.61057e-13
Coriobacteriaceae_UCG-002	41.5004	6.05954e-12
Unclassified_Fusobacteriaceae	39.4099	1.71988e-13
Butyricicoccus	38.9513	6.45234e-16
Dialister	38.7726	4.35259e-14
Colidextribacter	36.9859	4.19775e-15
Family_XIII_UCG-001	34.5569	1.94401e-11
[Ruminococcus]_torques_group	32.3753	1.26259e-13
Faecalibacterium	31.009	4.35259e-14
Prevotella	30.9062	4.35259e-14
Phascolarctobacterium	30.7062	1.13369e-13
Clostridia_UCG-014	30.5171	1.71988e-13
Megasphaera	29.8859	1.71988e-13
Helicobacter	29.0577	2.28905e-11
Paraprevotella	29.0522	1.49924e-10
Clostridium_sensu_stricto_1	29.0481	7.13245e-11
Acidaminococcus	28.9322	3.88114e-11
Lachnospiraceae_NK4A136_group	27.2195	6.0746e-13
Romboutsia	25.246	7.27837e-11
Clostridium_innocuum_group	25.069	2.68478e-06
Candidatus_Arthromitus	23.0048	4.58056e-07
Anaerobiospirillum	22.7822	5.01979e-11
Fusobacterium	21.7912	2.08073e-10
Butyricicoccaceae_UCG-009	21.6405	2.1639e-08
Peptococcus	21.3616	4.849e-10
Subdoligranulum	20.9326	1.49924e-10
Holdemanella	20.8429	2.71141e-10
Bilophila	20.6487	9.19142e-06
Finegoldia	19.6179	2.36517e-06
[Eubacterium]_coprostanoligenes_group	19.5237	5.40547e-10
Unclassified_Bacteroidales	19.4025	3.4277e-06
Allisonella	19.3421	1.05613e-09
Pediococcus	18.8314	3.17769e-06
Peptostreptococcus	18.4946	9.20563e-09
Unclassified_Clostridiaceae	17.9126	6.67594e-09
uncultured_Ruminococcaceae	17.3072	6.4082e-09
Catenibacterium	17.0761	1.32113e-08
Alloprevotella	16.9853	6.2406e-09
Cetobacterium	16.4418	8.47518e-09
Erysipelatoclostridium	16.1774	4.62873e-07
Solobacterium	15.4908	1.38534e-07
Succinivibrio	15.4712	3.71746e-07
Agathobacter	15.2867	2.31571e-07
Lachnospira	14.7509	5.39381e-08
Roseburia	14.6817	3.03541e-08
Unclassified_Burkholderiales	13.6941	3.84472e-06
Enterobacter	13.1411	8.64365e-07
Campylobacter	13.0049	3.07644e-07
Ruminococcus	12.4592	3.17152e-06
Parasutterella	11.6166	1.90324e-06
Pseudomonas	11.3689	3.96486e-05
Megamonas	11.3594	1.28737e-06
Enterococcus	11.1781	4.7844e-06
Alistipes	11.0388	3.84472e-06
Muribaculaceae	10.5223	7.29375e-06
Unclassified_Lachnospirales	10.1803	6.80361e-05
Lachnoclostridium	10.1381	1.36373e-05
Peptoniphilus	9.75994	8.6366e-05
GCA-900066575	9.58702	2.13021e-05
Unclassified_Eggerthellaceae	9.54453	3.08053e-05
DTU089	9.32424	0.000478294
Acinetobacter	9.21666	0.000583954
Unclassified_Lachnospiraceae	9.11264	1.58386e-05
Unclassified_Prevotellaceae	9.07597	0.00056425
[Ruminococcus]_gnavus_group	8.88574	2.13021e-05
Unclassified_Anaerovoracaceae	8.4365	0.000236633
Christensenellaceae_R-7_group	8.24396	0.000168772
UCG-002	8.08497	0.000583954
Unclassified_Atopobiaceae	7.39605	0.00121058
Anaerostipes	7.08325	0.00143327
Monoglobus	7.01308	0.00142161
Frederiksenia	6.44363	0.0138293
Unclassified_Ruminococcaceae	6.42515	0.000650629
Peptoclostridium	5.93964	0.00100587
Faecalitalea	5.22247	0.0032794
Incertae_Sedis	4.99574	0.0035409
Uncultured_Butyricicoccaceae	4.73071	0.00565823
Uncultured_Desulfovibrionaceae	4.69535	0.00910714
Fusicatenibacter	4.40001	0.0200575
Desulfovibrio	4.26799	0.0152817
Flavonifractor	4.10984	0.0125917
[Eubacterium]_nodatum_group	4.002	0.0178806
Libanicoccus	3.84446	0.0218334
Blautia	3.81354	0.0178806
Phocea	3.55015	0.0313063
Slackia	3.43415	0.0338259
Sutterella	3.41282	0.0313063
Fournierella	0.0119633	0.000917587

## Sheet: Table S6
Table S6.Pairwise comparisons of differentially abundant genera between the defined groups identified by ANCOM-BC2.
Genus	Comparison	Log Fold Change	SE	q-value
Escherichia-Shigella	Early kitten vs Preweaning	-6.13495	0.972173	1.87237e-07
Escherichia-Shigella	Late kitten vs Preweaning	-6.23017	0.967963	1.21092e-07
Escherichia-Shigella	Young adult vs Preweaning	-6.47689	0.941516	2.00811e-08
Escherichia-Shigella	Mature adult vs Preweaning	-3.13318	0.989586	0.0205841
Escherichia-Shigella	Mature adult vs Young adult	3.34371	1.1488	0.0389331
Lactobacillus	Early kitten vs Preweaning	-4.57419	0.929868	0.000200526
Lactobacillus	Late kitten vs Preweaning	-5.91738	0.956469	5.5133e-06
Lactobacillus	Young adult vs Preweaning	-4.94894	0.839157	1.19027e-05
Lactobacillus	Mature adult vs Preweaning	-6.4445	0.928844	6.51852e-07
Bifidobacterium	Young adult vs Preweaning	-3.88579	0.794803	8.61654e-05
Bifidobacterium	Young adult vs Early kitten	-5.39586	0.919674	2.3765e-06
Bifidobacterium	Mature adult vs Early kitten	-3.98019	1.05525	0.00338161
Bifidobacterium	Young adult vs Late kitten	-4.58321	0.95459	0.000107916
Bifidobacterium	Mature adult vs Late kitten	-3.16755	1.08573	0.0403328
Prevotella	Mature adult vs Preweaning	-3.30268	1.12878	0.0412565
Prevotella	Mature adult vs Early kitten	-5.78111	1.17172	5.43572e-05
Prevotella	Mature adult vs Late kitten	-5.40075	1.17477	0.000181533
Prevotella	Mature adult vs Young adult	-4.72669	1.13011	0.000761594
Faecalibacterium	Late kitten vs Preweaning	2.36453	0.78351	0.03841
Faecalibacterium	Young adult vs Preweaning	3.30042	0.644897	2.63699e-05
Faecalibacterium	Mature adult vs Young adult	-2.96065	1.02245	0.0499212
Negativibacillus	Early kitten vs Preweaning	3.46233	0.75954	0.000228613
Negativibacillus	Late kitten vs Preweaning	4.3684	0.688446	2.46479e-07
Negativibacillus	Young adult vs Preweaning	4.69283	0.625418	2.29965e-09
Negativibacillus	Mature adult vs Preweaning	3.1706	0.838762	0.0030834
Fusobacterium	Young adult vs Late kitten	4.47076	1.00487	0.000436222
Actinomyces	Young adult vs Preweaning	2.85071	0.819373	0.0162449
Actinomyces	Mature adult vs Preweaning	3.04333	0.932579	0.0269944
Actinomyces	Young adult vs Early kitten	2.84531	0.887053	0.0285799
Actinomyces	Mature adult vs Early kitten	3.03794	0.979257	0.034162
Coriobacteriaceae_UCG-002	Mature adult vs Preweaning	-4.92565	0.882373	3.06082e-05
Coriobacteriaceae_UCG-002	Mature adult vs Early kitten	-5.37837	1.00831	6.02919e-05
Coriobacteriaceae_UCG-002	Mature adult vs Late kitten	-4.36489	1.0899	0.00272687
Coriobacteriaceae_UCG-002	Mature adult vs Young adult	-3.4767	0.855945	0.00255981
Unclassified_Bacteroidales	Young adult vs Preweaning	3.28469	0.888586	0.0163016
Unclassified_Bacteroidales	Young adult vs Early kitten	3.28469	0.893655	0.0163016
Unclassified_Bacteroidales	Young adult vs Late kitten	3.28469	0.922555	0.0188093
Butyricimonas	Mature adult vs Preweaning	4.6305	0.920469	0.000829708
Butyricimonas	Mature adult vs Early kitten	4.40649	0.906871	0.00110906
Butyricimonas	Mature adult vs Late kitten	5.15859	0.932982	0.000301033
Odoribacter	Early kitten vs Preweaning	3.19375	0.919576	0.00968825
Odoribacter	Late kitten vs Preweaning	3.93165	0.803106	8.41293e-05
Odoribacter	Young adult vs Preweaning	4.30223	0.722315	1.68576e-06
Porphyromonas	Mature adult vs Preweaning	3.60599	0.998641	0.0261984
Porphyromonas	Mature adult vs Late kitten	3.60599	0.986869	0.0260607
Alloprevotella	Mature adult vs Young adult	-3.49587	1.11759	0.0312192
Paraprevotella	Early kitten vs Preweaning	3.47513	0.82894	0.00160466
Paraprevotella	Young adult vs Preweaning	3.51867	0.747846	0.000350722
Prevotellaceae_NK3B31_group	Early kitten vs Preweaning	4.02173	0.94469	0.00234258
Prevotellaceae_NK3B31_group	Late kitten vs Preweaning	5.42097	0.932923	5.66817e-05
Prevotellaceae_NK3B31_group	Young adult vs Preweaning	3.61127	0.779852	0.000987296
Prevotellaceae_NK3B31_group	Mature adult vs Early kitten	-3.93542	1.06901	0.00801678
Prevotellaceae_NK3B31_group	Mature adult vs Late kitten	-5.33467	1.0534	0.000352716
Prevotellaceae_NK3B31_group	Mature adult vs Young adult	-3.52496	0.944266	0.00801201
Uncultured_Prevotellaceae	Early kitten vs Preweaning	5.24235	0.807812	2.44277e-06
Uncultured_Prevotellaceae	Late kitten vs Preweaning	4.65837	0.87778	6.97944e-05
Uncultured_Prevotellaceae	Young adult vs Preweaning	4.27752	0.778491	4.36904e-05
Uncultured_Prevotellaceae	Mature adult vs Preweaning	2.69741	0.879966	0.0388997
Campylobacter	Young adult vs Preweaning	-3.66834	1.07317	0.0129216
Helicobacter	Late kitten vs Preweaning	2.60841	0.882666	0.0487654
Helicobacter	Young adult vs Preweaning	3.42136	0.897851	0.00433002
Helicobacter	Mature adult vs Preweaning	3.86815	0.983394	0.00320889
Bilophila	Mature adult vs Preweaning	3.54249	0.959129	0.0201504
Bilophila	Mature adult vs Early kitten	3.47067	0.952871	0.0205001
Bilophila	Mature adult vs Late kitten	3.83936	0.959651	0.0112684
Catenibacterium	Young adult vs Preweaning	2.31947	0.748422	0.0359498
Catenibacterium	Mature adult vs Young adult	-2.69463	0.890021	0.0405593
Erysipelatoclostridium	Young adult vs Preweaning	2.64084	0.752122	0.0145232
Holdemanella	Early kitten vs Preweaning	2.53167	0.766626	0.0187519
Holdemanella	Late kitten vs Preweaning	2.48885	0.803062	0.0288537
Holdemanella	Young adult vs Preweaning	2.46615	0.765112	0.0218901
Solobacterium	Late kitten vs Preweaning	2.76372	0.900259	0.0420777
[Clostridium]_innocuum_group	Young adult vs Preweaning	-3.2214	0.909982	0.0255941
[Clostridium]_innocuum_group	Young adult vs Early kitten	-3.2214	0.822962	0.0135896
[Clostridium]_innocuum_group	Young adult vs Late kitten	-3.2214	0.848292	0.0160748
Pediococcus	Early kitten vs Preweaning	-3.03328	0.930646	0.0401364
Pediococcus	Late kitten vs Preweaning	-3.6179	0.959737	0.0128552
Clostridia_UCG-014	Early kitten vs Preweaning	2.61703	0.797241	0.0164434
Clostridia_UCG-015	Late kitten vs Preweaning	2.59711	0.742993	0.00929282
Clostridia_UCG-016	Young adult vs Preweaning	2.73454	0.644148	0.00081374
Unclassified__Clostridiaceae	Late kitten vs Preweaning	2.86806	0.851314	0.0161059
Candidatus_Arthromitus	Mature adult vs Preweaning	-3.42618	0.881485	0.00906726
Candidatus_Arthromitus	Mature adult vs Early kitten	-3.42618	0.90246	0.0104057
Clostridium_sensu_stricto_1	Early kitten vs Preweaning	3.25942	0.842077	0.00397379
Clostridium_sensu_stricto_2	Late kitten vs Preweaning	3.01805	0.848701	0.00930658
Clostridium_sensu_stricto_3	Young adult vs Preweaning	3.36241	0.807861	0.00175578
Agathobacter	Young adult vs Preweaning	-2.77133	0.721917	0.00448521
Coprococcus	Late kitten vs Preweaning	4.69475	0.819286	7.39712e-06
Coprococcus	Mature adult vs Late kitten	-5.089	0.94897	2.46526e-05
Lachnospira	Young adult vs Early kitten	2.61402	0.856754	0.0395679
Lachnospiraceae_NK4A136_group	Young adult vs Preweaning	2.33535	0.607895	0.00306221
Lachnospiraceae_NK4A137_group	Mature adult vs Preweaning	2.22687	0.71457	0.0288719
Roseburia	Mature adult vs Preweaning	3.48682	0.979749	0.00776306
[Ruminococcus]_torques_group	Young adult vs Preweaning	2.63365	0.70465	0.00440799
[Ruminococcus]_torques_group	Mature adult vs Preweaning	4.16942	0.828784	4.99619e-05
Butyricicoccus	Early kitten vs Preweaning	2.06695	0.649085	0.0194769
Butyricicoccus	Late kitten vs Preweaning	2.26316	0.627417	0.00569157
Butyricicoccus	Young adult vs Preweaning	2.26271	0.564595	0.00176219
Butyricicoccus	Mature adult vs Preweaning	2.51287	0.674235	0.0042067
UCG-009	Early kitten vs Preweaning	2.80702	0.832365	0.0200394
UCG-010	Late kitten vs Preweaning	3.55551	0.885355	0.00350363
UCG-011	Young adult vs Preweaning	2.41872	0.79764	0.0455817
Unclassified_Oscillospiraceae	Early kitten vs Preweaning	3.35902	0.732741	0.000240453
Unclassified_Oscillospiraceae	Late kitten vs Preweaning	4.69412	0.731398	2.72301e-07
Unclassified_Oscillospiraceae	Young adult vs Preweaning	4.52717	0.638691	2.15363e-08
Unclassified_Oscillospiraceae	Mature adult vs Preweaning	2.88272	0.848611	0.0111425
Colidextribacter	Early kitten vs Preweaning	2.49926	0.674011	0.0042176
Colidextribacter	Late kitten vs Preweaning	2.80006	0.650305	0.000647114
Colidextribacter	Young adult vs Preweaning	2.50794	0.587239	0.000672897
Oscillibacter	Early kitten vs Preweaning	3.62208	0.665761	7.34844e-06
Oscillibacter	Late kitten vs Preweaning	3.66408	0.663323	5.72846e-06
Oscillibacter	Young adult vs Preweaning	3.26343	0.623518	1.52195e-05
Oscillibacter	Mature adult vs Preweaning	3.20686	0.742065	0.00043631
UCG-005	Young adult vs Preweaning	4.37114	0.74695	6.30147e-06
UCG-006	Young adult vs Early kitten	4.47363	0.856648	4.88746e-05
Uncultured_Oscillospiraceae	Early kitten vs Preweaning	2.78145	0.741062	0.00389614
Uncultured_Oscillospiraceae	Late kitten vs Preweaning	2.80263	0.743897	0.00389614
Uncultured_Oscillospiraceae	Young adult vs Preweaning	3.41714	0.646914	2.35306e-05
Uncultured_Oscillospiraceae	Mature adult vs Preweaning	3.17746	0.76795	0.00126185
Subdoligranulum	Late kitten vs Preweaning	2.60848	0.766793	0.0122466
Subdoligranulum	Mature adult vs Early kitten	-3.05864	1.01838	0.0373349
Subdoligranulum	Mature adult vs Late kitten	-3.85804	0.992319	0.00271313
Uncultured_Ruminococcaceae	Young adult vs Preweaning	2.02967	0.655147	0.0348277
[Eubacterium]_coprostanoligenes_group	Early kitten vs Preweaning	2.47326	0.775292	0.0257833
Peptococcus	Late kitten vs Preweaning	2.34317	0.77104	0.0394966
Peptococcus	Young adult vs Preweaning	2.29871	0.626845	0.00642855
Family_XIII_UCG-001	Early kitten vs Preweaning	3.7834	0.754691	0.00013821
Family_XIII_UCG-002	Late kitten vs Preweaning	3.18819	0.840744	0.00503168
Family_XIII_UCG-003	Young adult vs Preweaning	3.26452	0.728027	0.000673393
Peptostreptococcus	Early kitten vs Preweaning	-3.24088	0.854747	0.00468823
Romboutsia	Early kitten vs Preweaning	2.6345	0.893874	0.048082
Romboutsia	Late kitten vs Preweaning	2.97681	0.904019	0.0195905
Romboutsia	Young adult vs Preweaning	2.69618	0.693519	0.00339798
Anaerococcus	Young adult vs Preweaning	-4.20915	0.898672	0.00133536
Anaerococcus	Mature adult vs Preweaning	-4.61654	0.969806	0.00133536
Anaerococcus	Young adult vs Early kitten	-4.20915	0.900988	0.00133536
Anaerococcus	Mature adult vs Early kitten	-4.61654	0.952467	0.00119062
Anaerococcus	Young adult vs Late kitten	-4.20915	0.922689	0.00135903
Anaerococcus	Mature adult vs Late kitten	-4.61654	0.972699	0.00133536
Finegoldia	Late kitten vs Early kitten	3.20864	0.878307	0.0170404
Acidaminococcus	Young adult vs Preweaning	-3.24181	0.865335	0.00596353
Acidaminococcus	Mature adult vs Preweaning	-3.23825	0.903024	0.00890108
Acidaminococcus	Young adult vs Early kitten	-3.53205	1.00023	0.0095474
Acidaminococcus	Mature adult vs Early kitten	-3.52848	1.02359	0.0110462
Acidaminococcus	Young adult vs Late kitten	-3.5291	1.04673	0.0122864
Acidaminococcus	Mature adult vs Late kitten	-3.52553	1.06892	0.0133399
Phascolarctobacterium	Late kitten vs Preweaning	-4.65088	1.0668	0.000475786
Phascolarctobacterium	Young adult vs Late kitten	5.47256	1.07533	3.36299e-05
Megamonas	Mature adult vs Preweaning	-3.13395	1.06958	0.0455021
Megamonas	Mature adult vs Early kitten	-3.58758	1.19734	0.0412225
Megamonas	Mature adult vs Late kitten	-3.59568	1.18018	0.0387153
Unclassified_Veillonellaceae	Early kitten vs Preweaning	4.03155	0.829738	0.000198739
Unclassified_Veillonellaceae	Late kitten vs Preweaning	3.32883	0.903079	0.00634091
Unclassified_Veillonellaceae	Young adult vs Preweaning	4.29891	0.843767	0.000103682
Unclassified_Veillonellaceae	Mature adult vs Preweaning	5.01326	0.86538	1.22188e-05
Allisonella	Mature adult vs Preweaning	-3.11535	0.825632	0.00397546
Allisonella	Mature adult vs Early kitten	-3.39841	0.952373	0.00686877
Allisonella	Mature adult vs Late kitten	-3.64469	0.961176	0.00397546
Allisonella	Mature adult vs Young adult	-2.92195	0.880472	0.0135328
Dialister	Early kitten vs Preweaning	3.8499	1.06253	0.00519507
Dialister	Late kitten vs Preweaning	4.612	1.03561	0.000467407
Dialister	Young adult vs Early kitten	-4.3855	1.09395	0.00188571
Dialister	Mature adult vs Early kitten	-3.85527	1.19846	0.0155896
Dialister	Young adult vs Late kitten	-5.1476	1.06569	0.000137553
Dialister	Mature adult vs Late kitten	-4.61738	1.17262	0.00214419
Megasphaera	Late kitten vs Preweaning	3.34965	0.967323	0.00919311
Megasphaera	Mature adult vs Early kitten	-4.65611	1.15738	0.00156645
Megasphaera	Mature adult vs Late kitten	-5.18497	1.10659	0.000156447
Unclassified_Fusobacteriaceae	Young adult vs Preweaning	3.58839	0.725117	0.000116855
Unclassified_Fusobacteriaceae	Mature adult vs Preweaning	2.76264	0.890806	0.0263415
Unclassified_Fusobacteriaceae	Young adult vs Early kitten	4.07358	0.839848	0.000149658
Unclassified_Fusobacteriaceae	Mature adult vs Early kitten	3.24783	0.976901	0.0156134
Unclassified_Fusobacteriaceae	Young adult vs Late kitten	3.63761	0.875122	0.00134593
Cetobacterium	Young adult vs Preweaning	2.8504	0.850112	0.0155494
Cetobacterium	Young adult vs Late kitten	3.18613	0.998743	0.0235429
Anaerobiospirillum	Mature adult vs Preweaning	-4.44798	1.05492	0.000900721
Succinivibrio	Mature adult vs Late kitten	-3.2244	1.02996	0.0354303
Succinivibrio	Mature adult vs Young adult	-3.35203	0.945567	0.0119197
Unclassified_Burkholderiales	Young adult vs Preweaning	2.43789	0.742804	0.0290814
Neisseria	Young adult vs Preweaning	3.43359	0.826359	0.0060505
Neisseria	Young adult vs Early kitten	4.29033	0.812342	0.000566462
Neisseria	Young adult vs Late kitten	4.6889	0.835034	0.000304561
Parasutterella	Late kitten vs Preweaning	2.64381	0.810229	0.0218533
Enterobacter	Early kitten vs Preweaning	-3.42185	1.03509	0.0209464
Enterobacter	Young adult vs Preweaning	-3.27057	1.00651	0.0226829
Unclassified_Pasteurellaceae	Young adult vs Preweaning	4.81093	0.870859	0.000213935
Unclassified_Pasteurellaceae	Mature adult vs Preweaning	3.74822	1.00079	0.0133268
Unclassified_Pasteurellaceae	Young adult vs Late kitten	3.29698	1.03914	0.0466334

## Sheet: Table S7
Table S7. Differentially abundant genera identified in sensitivity analysis excluding the Mature adult group (ANCOM-BC2, FDR-adjusted q < 0.05)
Genus	W statistic	q-value
Unclassified_Oscillospiraceae	117.948	2.25865e-19
Uncultured_Prevotellaceae	113.272	1.04646e-15
Negativibacillus	112.277	2.88017e-20
Escherichia-Shigella	84.5929	2.25865e-19
Prevotellaceae_NK3B31_group	78.1798	9.003e-11
Lactobacillus	77.6675	5.60789e-13
Oscillibacter	75.4741	2.43486e-18
Unclassified_Veillonellaceae	69.1237	5.08715e-13
Family_XIII_UCG-001	67.5113	2.65133e-13
Odoribacter	64.142	3.73283e-15
UCG-005	60.5575	1.57222e-13
Uncultured	57.0879	6.14446e-14
Neisseria	56.8327	1.80563e-08
Bifidobacterium	56.2576	1.33555e-14
Paraprevotella	51.2557	6.50996e-12
Colidextribacter	49.7242	3.8501e-14
Unclassified_Pasteurellaceaee	48.6742	1.89498e-07
Clostridium_sensu_stricto_1	45.5171	1.35324e-10
Dialister	43.4589	2.05118e-12
Unclassified_Fusobacteriaceae	43.0565	9.68822e-11
Butyricicoccus	42.4479	2.1928e-13
UCG-009	40.0589	2.8769e-10
Clostridia_UCG-014	39.9883	1.64358e-12
Romboutsia	36.7346	9.80122e-11
Faecalibacterium	35.9773	1.84713e-12
Helicobacter	34.3403	1.77237e-10
Peptococcus	32.9721	1.35324e-10
Phascolarctobacterium	31.4328	5.54986e-11
Lachnospiraceae_NK4A136_group	28.4138	1.35324e-10
Holdemanella	27.0066	2.93448e-10
Unclassified_Burkholderiales	26.1095	3.21796e-07
Pediococcus	25.155	2.17283e-06
Solobacterium	25.1164	6.98948e-09
Faecalicoccus	25.0734	3.0699e-06
Finegoldia	24.6558	8.51163e-05
Erysipelatoclostridium	24.5929	5.58167e-07
Unclassified_Bacteroidales	23.539	1.33666e-05
Fusobacterium	23.3556	1.17808e-08
Agathobacter	22.623	7.25646e-08
uncultured_Ruminococcaceae	22.501	1.49557e-08
Unclassified_Clostridiaceae	22.1667	3.83528e-08
[Eubacterium]_coprostanoligenes_group	22.125	8.98226e-09
[Ruminococcus]_torques_group	21.5384	3.38652e-08
Acidaminococcus	20.8002	1.2193e-07
Peptostreptococcus	20.153	2.97454e-07
Cetobacterium	17.9461	1.57208e-07
Catenibacterium	17.5832	2.33969e-07
Porphyromonas	16.9527	0.00047772
Enterobacter	14.7994	5.29628e-06
Ruminococcus	14.5921	7.21974e-06
Alloprevotella	14.3155	2.28261e-06
GCA-900066575	14.0185	1.06445e-05
Campylobacter	13.3826	4.8009e-06
Lachnospira	13.2848	6.68549e-06
Unclassified_Lachnospirales	13.2088	0.000180552
UCG-002	13.1979	8.51163e-05
Christensenellaceae_R-7_group	12.8473	3.73857e-05
Unclassified_Eggerthellaceae	12.5285	2.20728e-05
Butyricimonas	12.4569	0.000807941
Unclassified_Anaerovoracaceae	12.3103	8.51163e-05
Veillonella	11.7865	4.99623e-05
Haemophilus	10.883	0.000771327
Prevotella	10.7767	3.74511e-05
Anaerostipes	10.2442	0.00104124
Enterococcus	10.2257	0.000144733
Lachnoclostridium	10.1292	0.000171779
Unclassified_Atopobiaceae	9.32571	0.000806242
[Ruminococcus]_gnavus_group	9.31298	0.000145875
Muribaculaceae	9.08315	0.00026142
Unclassified_Lachnospiraceae	8.94891	0.000196289
Uncultured_Desulfovibrionaceae	8.85885	0.000555416
Alistipes	8.34217	0.000488942
Frederiksenia	8.21168	0.0106339
Monoglobus	8.20448	0.0016644
Succinivibrio	7.94708	0.00104124
Pseudomonas	7.32339	0.00272899
Peptoclostridium	7.2201	0.00104466
Coriobacteriaceae_UCG-002	7.07621	0.00231587
Unclassified_Ruminococcaceae	7.0241	0.0016279
[Eubacterium]_nodatum_group	6.88739	0.0026883
Collinsella	6.10592	0.00313233
Libanicoccus	5.87955	0.00517484
Desulfovibrio	5.80319	0.0076659
Phocea	5.77378	0.00702396
Fusicatenibacter	5.585	0.0130549
Uncultured_Butyricicoccaceae	5.26047	0.00861879
Peptoniphilus	4.80312	0.0264318
Barnesiella	4.25934	0.0359844
Parabacteroides	3.92692	0.0334752
Fournierella	0.00378739	0.00106868

## Sheet: Table S8
Table S8. Pairwise comparisons of differentially abundant genera in sensitivity analysis (excluding the Mature adult group) identified by ANCOM-BC2.
Genus	Comparison	Log Fold Change	SE	q-value
Escherichia-Shigella	Early kitten vs Preweaning	-6.06878	0.926407	9.36216e-08
Escherichia-Shigella	Late kitten vs Preweaning	-6.13264	0.923125	7.62441e-08
Escherichia-Shigella	Young adult vs Preweaning	-6.42874	0.905111	1.45723e-08
Lactobacillus	Early kitten vs Preweaning	-4.5005	0.78203	1.67352e-05
Lactobacillus	Late kitten vs Preweaning	-5.82703	0.809975	4.22465e-07
Lactobacillus	Young adult vs Preweaning	-4.92348	0.695791	5.08263e-07
Bifidobacterium	Young adult vs Preweaning	-3.83916	0.714163	1.34642e-05
Bifidobacterium	Young adult vs Early kitten	-5.41476	0.835915	2.92412e-07
Bifidobacterium	Young adult vs Late kitten	-4.63155	0.875972	1.57872e-05
Prevotella	Early kitten vs Preweaning	2.5446	0.843692	0.0296634
Faecalibacterium	Late kitten vs Preweaning	2.45864	0.734458	0.00970777
Faecalibacterium	Young adult vs Preweaning	3.34856	0.600172	4.36843e-06
Faecalibacterium	Young adult vs Early kitten	2.39304	0.874779	0.0487846
Negativibacillus	Early kitten vs Preweaning	3.52843	0.685105	2.4538e-05
Negativibacillus	Late kitten vs Preweaning	4.46244	0.604564	8.59618e-09
Negativibacillus	Young adult vs Preweaning	4.7409	0.55106	1.15386e-10
Fusobacterium	Late kitten vs Preweaning	-2.8349	0.941207	0.028606
Fusobacterium	Young adult vs Late kitten	4.42598	0.93246	0.000142479
Actinomyces	Young adult vs Preweaning	2.90092	0.686885	0.00185126
Actinomyces	Young adult vs Early kitten	2.82858	0.78834	0.00881952
Unclassified_Eggerthellaceae	Early kitten vs Preweaning	1.92425	0.631933	0.0315148
Unclassified_Eggerthellaceae	Young adult vs Early kitten	-2.11862	0.737147	0.0437722
Unclassified_Bacteroidales	Young adult vs Preweaning	3.23707	0.727167	0.00281523
Unclassified_Bacteroidales	Young adult vs Early kitten	3.23707	0.788244	0.00518063
Unclassified_Bacteroidales	Young adult vs Late kitten	3.23707	0.81916	0.00621731
Butyricimonas	Young adult vs Late kitten	2.66406	0.822998	0.044442
Odoribacter	Early kitten vs Preweaning	3.26271	0.84276	0.00197188
Odoribacter	Late kitten vs Preweaning	4.03351	0.713416	5.93743e-06
Odoribacter	Young adult vs Preweaning	4.35502	0.639954	1.17597e-07
Muribaculaceae	Young adult vs Preweaning	2.21835	0.749459	0.0380288
Porphyromonas	Young adult vs Preweaning	2.71184	0.714227	0.0204522
Porphyromonas	Young adult vs Late kitten	2.71184	0.785684	0.0337239
Unclassified_Prevotellaceae	Young adult vs Preweaning	-1.97639	0.634632	0.0406283
Alloprevotella	Young adult vs Preweaning	2.46817	0.799953	0.0248629
Alloprevotella	Young adult vs Late kitten	3.05958	1.04801	0.0349019
Paraprevotella	Early kitten vs Preweaning	3.54717	0.676533	5.02092e-05
Paraprevotella	Late kitten vs Preweaning	2.32891	0.695657	0.011586
Paraprevotella	Young adult vs Preweaning	3.57671	0.600019	6.29866e-06
Prevotellaceae_NK3B31_group	Early kitten vs Preweaning	4.12143	0.778489	0.000156532
Prevotellaceae_NK3B31_group	Late kitten vs Preweaning	5.55203	0.761261	2.12705e-06
Prevotellaceae_NK3B31_group	Young adult vs Preweaning	3.70971	0.59552	2.01546e-05
Uncultured_Prevotellaceae	Early kitten vs Preweaning	5.299	0.619162	5.51185e-09
Uncultured_Prevotellaceae	Late kitten vs Preweaning	4.75363	0.705071	6.6752e-07
Uncultured_Prevotellaceae	Young adult vs Preweaning	4.31843	0.611558	3.1035e-07
Campylobacter	Young adult vs Preweaning	-3.61783	1.02583	0.00660245
Helicobacter	Early kitten vs Preweaning	2.68728	0.821494	0.012769
Helicobacter	Late kitten vs Preweaning	2.69855	0.758804	0.0065476
Helicobacter	Young adult vs Preweaning	3.46648	0.796775	0.000659938
Catenibacterium	Early kitten vs Preweaning	2.04001	0.728476	0.0492169
Catenibacterium	Young adult vs Preweaning	2.3637	0.642921	0.0042713
Erysipelatoclostridium	Late kitten vs Preweaning	2.28084	0.697691	0.021354
Erysipelatoclostridium	Young adult vs Preweaning	2.68965	0.613482	0.00137212
Erysipelatoclostridium	Young adult vs Early kitten	2.10964	0.717009	0.0408684
Faecalicoccus	Early kitten vs Preweaning	-2.36299	0.640368	0.00875914
Faecalicoccus	Late kitten vs Preweaning	-2.58913	0.672655	0.00704538
Faecalicoccus	Young adult vs Preweaning	-2.42302	0.607182	0.00578126
Holdemanella	Early kitten vs Preweaning	2.59924	0.664311	0.0018677
Holdemanella	Late kitten vs Preweaning	2.58436	0.705599	0.00346223
Holdemanella	Young adult vs Preweaning	2.51569	0.683169	0.00346223
Solobacterium	Early kitten vs Preweaning	2.06444	0.682305	0.0242447
Solobacterium	Late kitten vs Preweaning	2.8648	0.77393	0.00451384
Solobacterium	Young adult vs Preweaning	2.40428	0.672567	0.00579923
Pediococcus	Early kitten vs Preweaning	-2.99268	0.752159	0.0048109
Pediococcus	Late kitten vs Preweaning	-3.51142	0.783218	0.00164478
Christensenellaceae_R-7_group	Young adult vs Preweaning	2.07669	0.627766	0.0175376
Clostridia_UCG-014	Early kitten vs Preweaning	2.68109	0.728791	0.00326913
Clostridia_UCG-014	Late kitten vs Preweaning	2.69241	0.669772	0.00128054
Clostridia_UCG-014	Young adult vs Preweaning	2.78331	0.575256	9.10624e-05
Unclassified_Clostridiaceae	Late kitten vs Preweaning	2.96019	0.768632	0.00290789
Unclassified_Clostridiaceae	Young adult vs Preweaning	2.34275	0.737348	0.0186978
Candidatus_Arthromitus	Late kitten vs Preweaning	-2.2361	0.717471	0.0353744
Candidatus_Arthromitus	Young adult vs Preweaning	-1.97324	0.609744	0.0304998
Clostridium_sensu_stricto_1	Early kitten vs Preweaning	3.34142	0.718598	0.000385801
Clostridium_sensu_stricto_1	Late kitten vs Preweaning	3.13313	0.724548	0.000843654
Clostridium_sensu_stricto_1	Young adult vs Preweaning	3.43251	0.698323	0.000204269
Unclassified_Lachnospirales	Young adult vs Preweaning	2.00026	0.614146	0.0303041
Unclassified_Lachnospiraceae	Young adult vs Preweaning	1.7832	0.627628	0.0486177
Agathobacter	Young adult vs Preweaning	-2.73847	0.586873	0.000273932
Coprococcus	Early kitten vs Preweaning	2.56217	0.739178	0.0082499
Coprococcus	Late kitten vs Preweaning	4.79414	0.676182	6.02489e-08
Coprococcus	Young adult vs Preweaning	2.16278	0.632193	0.0082499
Coprococcus	Young adult vs Late kitten	-2.63137	0.820937	0.0125093
Lachnoclostridium	Late kitten vs Preweaning	-2.09587	0.723248	0.0487897
Lachnospira	Young adult vs Preweaning	1.97479	0.641551	0.0230159
Lachnospira	Young adult vs Early kitten	2.59797	0.773243	0.0115504
Lachnospiraceae_NK4A136_group	Early kitten vs Preweaning	1.96938	0.638078	0.0214348
Lachnospiraceae_NK4A136_group	Late kitten vs Preweaning	1.84889	0.606513	0.0214348
Lachnospiraceae_NK4A136_group	Young adult vs Preweaning	2.38591	0.55491	0.000504143
[Ruminococcus]_torques_group	Young adult vs Preweaning	2.68519	0.634509	0.000794437
Butyricicoccus	Early kitten vs Preweaning	2.13929	0.580172	0.00299002
Butyricicoccus	Late kitten vs Preweaning	2.36344	0.556321	0.00054592
Butyricicoccus	Young adult vs Preweaning	2.31701	0.502767	0.000178393
UCG-009	Early kitten vs Preweaning	2.88586	0.660064	0.000775287
UCG-009	Late kitten vs Preweaning	3.66096	0.721199	0.000109985
UCG-009	Young adult vs Preweaning	2.47322	0.642722	0.00301606
Unclassified_Oscillospiraceae	Early kitten vs Preweaning	3.43145	0.637708	1.54788e-05
Unclassified_Oscillospiraceae	Late kitten vs Preweaning	4.7967	0.634868	1.08475e-08
Unclassified_Oscillospiraceae	Young adult vs Preweaning	4.58381	0.546078	7.45102e-10
Colidextribacter	Early kitten vs Preweaning	2.57167	0.596571	0.000410194
Colidextribacter	Late kitten vs Preweaning	2.90041	0.570376	3.67428e-05
Colidextribacter	Young adult vs Preweaning	2.56231	0.517038	5.10231e-05
Oscillibacter	Early kitten vs Preweaning	3.68886	0.597564	4.68808e-07
Oscillibacter	Late kitten vs Preweaning	3.75879	0.5959	3.1895e-07
Oscillibacter	Young adult vs Preweaning	3.31218	0.568153	1.49426e-06
UCG-002	Young adult vs Preweaning	-2.18303	0.622	0.0133039
UCG-005	Late kitten vs Preweaning	2.33115	0.733744	0.0173061
UCG-005	Young adult vs Preweaning	4.41851	0.608138	6.45026e-08
UCG-005	Late kitten vs Early kitten	2.37593	0.850448	0.0401018
UCG-005	Young adult vs Early kitten	4.46328	0.754381	4.35969e-06
Uncultured_Oscillospiraceae	Early kitten vs Preweaning	2.84028	0.642469	0.00037117
Uncultured_Oscillospiraceae	Late kitten vs Preweaning	2.89141	0.644105	0.000347162
Uncultured_Oscillospiraceae	Young adult vs Preweaning	3.45997	0.550978	9.63849e-07
Ruminococcus	Early kitten vs Preweaning	-2.19374	0.62783	0.0094635
Ruminococcus	Young adult vs Early kitten	2.41806	0.772537	0.0229427
Subdoligranulum	Late kitten vs Preweaning	2.70344	0.694311	0.00201507
Subdoligranulum	Young adult vs Late kitten	-2.32616	0.816105	0.0420802
Uncultured_Ruminococcaceae	Early kitten vs Preweaning	1.95889	0.603811	0.0145066
Uncultured_Ruminococcaceae	Late kitten vs Preweaning	2.18905	0.676729	0.0145066
Uncultured_Ruminococcaceae	Young adult vs Preweaning	2.08774	0.579543	0.00566612
[Eubacterium]_coprostanoligenes_group	Early kitten vs Preweaning	2.53728	0.70151	0.00497714
[Eubacterium]_coprostanoligenes_group	Young adult vs Preweaning	1.92545	0.643114	0.02829
Peptococcus	Early kitten vs Preweaning	1.88306	0.609664	0.0203546
Peptococcus	Late kitten vs Preweaning	2.42935	0.669238	0.00491082
Peptococcus	Young adult vs Preweaning	2.33895	0.519615	0.000356808
Unclassified_Anaerovoracaceae	Young adult vs Preweaning	2.02275	0.637488	0.0279076
Family_XIII_UCG-001	Early kitten vs Preweaning	3.84931	0.57765	8.37916e-07
Family_XIII_UCG-001	Late kitten vs Preweaning	3.28543	0.684911	0.000178677
Family_XIII_UCG-001	Young adult vs Preweaning	3.31525	0.572126	1.01363e-05
Peptostreptococcus	Early kitten vs Preweaning	-3.17225	0.756158	0.00122266
Peptostreptococcus	Late kitten vs Preweaning	-2.48528	0.816754	0.0294216
Romboutsia	Early kitten vs Preweaning	2.70797	0.798831	0.00924979
Romboutsia	Late kitten vs Preweaning	3.07266	0.808694	0.00324783
Romboutsia	Young adult vs Preweaning	2.74736	0.585675	0.000231915
Finegoldia	Late kitten vs Preweaning	2.56286	0.758401	0.0383689
Finegoldia	Late kitten vs Early kitten	3.23683	0.761062	0.00901355
Finegoldia	Young adult vs Early kitten	2.61936	0.774571	0.0383689
Acidaminococcus	Young adult vs Preweaning	-3.19093	0.752505	0.000933795
Acidaminococcus	Young adult vs Early kitten	-3.54677	0.915933	0.00254836
Acidaminococcus	Young adult vs Late kitten	-3.57289	0.967316	0.00374311
Phascolarctobacterium	Late kitten vs Preweaning	-4.55389	1.02161	0.000277148
Phascolarctobacterium	Young adult vs Late kitten	5.4237	1.01044	1.22195e-05
Unclassified_Veillonellaceae	Early kitten vs Preweaning	4.13455	0.675729	5.47214e-06
Unclassified_Veillonellaceae	Late kitten vs Preweaning	3.46491	0.763097	0.000428353
Unclassified_Veillonellaceae	Young adult vs Preweaning	4.38884	0.717646	5.47214e-06
Dialister	Early kitten vs Preweaning	3.91673	0.975138	0.00106552
Dialister	Late kitten vs Preweaning	4.70528	0.947055	6.59011e-05
Dialister	Young adult vs Early kitten	-4.39876	1.0209	0.000502161
Dialister	Young adult vs Late kitten	-5.1873	0.992932	3.15616e-05
Megasphaera	Early kitten vs Preweaning	2.88695	0.9642	0.0276572
Megasphaera	Late kitten vs Preweaning	3.44375	0.904909	0.00259272
Megasphaera	Young adult vs Late kitten	-2.63475	0.918116	0.0337315
Unclassified_Fusobacteriaceae	Young adult vs Preweaning	3.65833	0.613557	6.95452e-06
Unclassified_Fusobacteriaceae	Young adult vs Early kitten	4.05647	0.742554	2.77693e-05
Unclassified_Fusobacteriaceae	Young adult vs Late kitten	3.5868	0.782269	0.000336914
Cetobacterium	Young adult vs Preweaning	2.89762	0.803059	0.00517109
Cetobacterium	Young adult vs Late kitten	3.14017	0.928554	0.00911373
Unclassified_Burkholderiales	Early kitten vs Preweaning	2.21955	0.605209	0.00778501
Unclassified_Burkholderiales	Late kitten vs Preweaning	2.22439	0.656933	0.0136668
Unclassified_Burkholderiales	Young adult vs Preweaning	2.48395	0.584411	0.00195133
Neisseria	Young adult vs Preweaning	3.44889	0.631414	0.00020852
Neisseria	Young adult vs Early kitten	4.23089	0.689043	5.95987e-05
Neisseria	Young adult vs Late kitten	4.58997	0.713224	3.7596e-05
Parasutterella	Late kitten vs Preweaning	2.74089	0.709854	0.00248196
Enterobacter	Early kitten vs Preweaning	-3.35888	0.948525	0.00795923
Enterobacter	Young adult vs Preweaning	-3.23011	0.932341	0.00870295
Unclassified_Pasteurellaceae	Early kitten vs Preweaning	2.30105	0.648442	0.0188254
Unclassified_Pasteurellaceae	Young adult vs Preweaning	4.8665	0.710494	3.14065e-05
Unclassified_Pasteurellaceae	Young adult vs Early kitten	2.56546	0.783066	0.0239443
Unclassified_Pasteurellaceae	Young adult vs Late kitten	3.25342	0.952455	0.021377
Haemophilus	Young adult vs Early kitten	2.61383	0.795609	0.0312863
